# Supplementary material for: The Study of Protein–Cyclitol Interactions
Source: Int J Mol Sci. 2022 Mar 9;23(6):2940. doi: 10.3390/ijms23062940 (PMC8952220; doi:10.3390/ijms23062940)
Supplement: Supplementary file 1 [file ijms-23-02940-s001.zip]

Archive with 1 entries (1 files):
- ijms-1586445-supplementary.pdf
